# Supplementary material for: Chemical and Mechanical Characterization of Unprecedented Transparent Epoxy–Nanomica Composites—New Model Insights for Mechanical Properties
Source: Polymers (Basel). 2023 Mar 15;15(6):1456. doi: 10.3390/polym15061456 (PMC10051337; doi:10.3390/polym15061456)
Supplement: Supplementary file 1 [file polymers-15-01456-s001.zip]

Archive with 1 entries (1 files):
- polymers-2253666-supplementary.pdf
